# Supplementary material for: Diversity, Pathogenicity, and Current Occurrence of Bacterial Wilt Bacterium Ralstonia solanacearum in Peru
Source: Front Plant Sci. 2017 Jul 18;8:1221. doi: 10.3389/fpls.2017.01221 (PMC5514350; doi:10.3389/fpls.2017.01221)
Supplement: Supplementary file 1 [file Table_1.XLSX]

## Sheet: Sheet1
CIP_number	Race	Biovar	Host	PCR 759/760	PCR Nmult	Phylotype-sequevar	Location	Department	COUNTRY	year
CIP_10		2T	Potato	+	II	IIB-25	La Chinchana, San Ramon	Junín	Peru	1979
CIP_102	3	2A	Potato	+	II	IIB-1	Chocon, Acolla	Junin	Peru	1979
CIP_116	1	1	Potato	+	II	IIA-41	La Merced	Junín	Peru	1980
CIP_118	1	1	Potato	+	II	IIA-5	Yurimaguas	Loreto	Peru	1980
CIP_12	3	2A	Potato	+	II	IIB-1	Huambos	Cajamarca	Peru	1973
CIP_120	1	1	Potato	+	II	IIA-50	La Chinchana, San Ramon	Junín	Peru	1979
CIP_128	1	1	Potato	+	II	IIA-50	San Ramon	Junín	Peru	1977
CIP_129	1	1	Potato	+	II	IIA-50	San Ramon	Junín	Peru	1977
CIP_13	3	2A	potato	+	II	IIB-1	Huambos	Cajamarca	Peru	1974
CIP_130	1	1	Potato	+	II	IIA-50	San Ramon	Junín	Peru	1977
CIP_137	1	1	Potato	+	II	IIA-41	La Merced	Junín	Peru	1981
CIP_14	3	2A	potato	+	II	IIB-1	Chota	Cajamarca	Peru	1974
CIP_141	1	1	Potato	+	II	IIA-5	Yurimaguas	Loreto	Peru	1978
CIP_142		2T	Potato	+	II	IIB-new	Yurimaguas	Loreto	Peru	1978
CIP_147	1	1	Potato	+	II	IIA-50	Yurimaguas	Loreto	Peru	1978
CIP_15	1	1	Potato	+	II	IIA-41	TeaGardens	Huanuco	Peru	1973
CIP_16	3	2A	Potato	+	II	IIB-1	Cajamarca	Cajamarca	Peru	1974
CIP_161	3	2A	Soil	+	II	IIB-1	Umari	Huanuco	Peru	1980
CIP_162		2T	Soil	+	II	IIB-25	SanRamon	Junín	Peru	1980
CIP_17	3	2A	Potato	+	II	IIB-1	Cajamarca	Cajamarca	Peru	1974
CIP_172		2T	Potato	+	II	IIB-25	La Chinchana, San Ramon	Junín	Peru	1979
CIP_173	1	1	Potato	+	II	IIA-50	Yurimaguas	Loreto	Peru	1979
CIP_174	1	1	Potato	+	II	IIA-5	Yurimaguas	Loreto	Peru	1979
CIP_177		2T	Potato	+	II	IIB-new	Yurimaguas	Loreto	Peru	1979
CIP_178	1	1	Potato	+	II	IIA-5	Yurimaguas	Loreto	Peru	1979
CIP_18	1	1	Potato	+	II	IIA-50	Yurimaguas	Loreto	Peru	1975
CIP_183	1	1	Potato	+	II	IIA-50	Yurimaguas	Loreto	Peru	1981
CIP_184		2T	Potato	+	II	IIB-25	La Chinchana, San Ramon	Junín	Peru	1981
CIP_185	3	2A	Potato	+	II	IIB-1	La Molina	Lima	Peru	1981
CIP_187	1	1	Potato	+	II	IIA-41	El Milagro, San Ramon	Junin	Peru	1981
CIP_190	3	2A	Potato	+	II	IIB-1	La Molina	Lima	Peru	1981
CIP_198	3	2A	Potato	+	II	IIB-1	Cauday, Cajabamba	Cajamarca	Peru	1982
CIP_199	3	2A	Potato	+	II	IIB-1	Chota	Cajamarca	Peru	1982
CIP_200	3	2A	Potato	+	II	IIB-1	Sivingan	Cajamarca	Peru	1982
CIP_201	3	2A	Potato	+	II	IIB-1	Cutervo	Cajamarca	Peru	1982
CIP_202	3	2A	Potato	+	II	IIB-1	Huambos	Cajamarca	Peru	1982
CIP_203	1	1	Potato	+	II	IIA-50	Huambos	Cajamarca	Peru	1982
CIP_204	3	2A	Potato	+	II	IIB-1	Huambos	Cajamarca	Peru	1982
CIP_206	3	2A	Potato	+	II	IIB-1			Peru	1982
CIP_207	3	2A	Potato	+	II	IIB-1	Viru	La Libertad	Peru	1982
CIP_208	3	2A	Potato	+	II	IIB-1	Viru	La Libertad	Peru	1982
CIP_24	1	1	Potato	+	II	IIA-50	Yurimaguas	Loreto	Peru	1979
CIP_245	3	2A	Potato	+	II	IIB-1	Cajamarca	Cajamarca	Peru	1984
CIP_246	3	2A	Potato	+	II	IIB-1	Chota	Cajamarca	Peru	1984
CIP_252	3	2A	Potato	+	II	IIB-1	La Succha, cutervo	Cajamarca	Peru	1984
CIP_253	3	2A	Potato	+	II	IIB-1	Alfiaco, Cutervo	Cajamarca	Peru	1984
CIP_254	3	2A	Potato	+	II	IIB-1	Cutervo	Cajamarca	Peru	1984
CIP_255	3	2A	Potato	+	II	IIB-1	Cajamarca	Cajamarca	Peru	1984
CIP_256	3	2A	Potato	+	II	IIB-1	Cajamarca	Cajamarca	Peru	1984
CIP_262	3	2A	Potato	+	II	IIB-1	Huayao, Huachac	Junin	Peru	1984
CIP_267	1	1	Potato	+	II	IIA-5	CIP- San Ramon	Junin	Peru	1986
CIP_268	1	1	Tomato	+	II	IIA-5	CIP- San Ramon	Junin	Peru	1986
CIP_269	3	2A	Potato	+	II	IIB-1	C.Pintada, Cañete	Lima	Peru	1986
CIP_270	3	2A	Potato	+	II	IIB-1	Sihuas, Carhuaz	Cajamarca	Peru	1984
CIP_272	3	2A	Potato	+	II	IIB-1	Chachapoyas	Amazonas	Peru	1987
CIP_275	3	2A	Potato	+	II	IIB-1	Chachapoyas	Amazonas	Peru	1987
CIP_3	1	1	Potato	+	II	IIB-1	Morropon	Piura	Peru	1974
CIP_300	3	2A	Potato	+	II	IIB-1	El Milagro, San Ramon	Junin	Peru	1988
CIP_301	1	1	Potato	+	II	IIA-new	San Miguel, San Ramon	Junin	Peru	1988
CIP_302	3	2A	Potato	+	II	IIB-1	El Milagro, San Ramon	Junin	Peru	1988
CIP_303	1	1	Potato	+	II	IIA-new	San Miguel, San Ramon	Junin	Peru	1988
CIP_304	3	2A	Potato	+	II	IIB-1	San Miguel, San Ramon	Junin	Peru	1988
CIP_305	1	1	Potato	+	II	IIA-50	San Miguel, San Ramon	Junin	Peru	1988
CIP_306	3	2A	Potato	+	II	IIB-1	San Miguel, San Ramon	Junin	Peru	1988
CIP_307	1	1	Potato	+	II	IIA-new	San Miguel, San Ramon	Junin	Peru	1988
CIP_308	1	1	Potato	+	II	IIA-5	El Milagro, San Ramon	Junin	Peru	1989
CIP_311	3	2A	Potato	+	II	IIB-2	Obraje, carhuaz	Cajamarca	Peru	1988
CIP_312		2T	Eggplant	+	II	IIB-new3	La Chinchana, San Ramon	Junín	Peru	1989
CIP_313		2T	Eggplant	+	II	IIB-new3	La Chinchana, San Ramon	Junín	Peru	1989
CIP_314		2T	Tomato	+	II	IIB-new3	La Chinchana, San Ramon	Junín	Peru	1989
CIP_373	1	1	Tomato	+	II	IIB-3	Tingo Maria	Huanuco	Peru	1989
CIP_383	3	2A	Potato	+	II	IIB-1	San Vicente de Cañete, San Vicente de Cañete	Lima	Peru	1990
CIP_384	3	2A	Potato	+	II	IIB-1	Namora	Cajamarca	Peru	1991
CIP_385	3	2A	Potato	+	II	IIB-1	Magdalena	Cajamarca	Peru	1991
CIP_386	3	2A	Potato	+	II	IIB-1	San Juan	Cajamarca	Peru	1991
CIP_387	3	2A	Potato	+	II	IIB-1	Santa Margarita		Peru	1991
CIP_388	3	2A	Potato	+	II	IIB-1	San Ramon	Junín	Peru	1991
CIP_4	2	1	Plantain	+	II	IIB-4	Timicuro	Loreto	Peru	1966
CIP_42	1	1	Potato	+	II	IIB-1	La Victoria, El Tambo	Junin	Peru	1979
CIP_426	1	1	Potato	+	II	IIA-5	El Milagro, San Ramon	Junin	Peru	1991
CIP_430	1	1	Potato	+	II	IIB-1	Huancabamba	Piura	Peru	1991
CIP_431	3	2A	Potato	+	II	IIB-1	Cochahuasi, Cañete	Lima	Peru	1991
CIP_432	1	1	Potato	+	II	IIB-1	Choropampa	Cajamarca	Peru	1991
CIP_433	1	1	Potato	+	II	IIB-1	Frias	Piura	Peru	1991
CIP_435	3	2A	Potato	+	II	IIB-1	Cutervo	Cajamarca	Peru	1992
CIP_437	3	2A	Potato	+	II	IIB-1	Ambo	Huanuco	Peru	1993
CIP_451	3	2A	Tomato	+	II	IIB-1	Jimbe	Ancash	Peru	1995
CIP_452	3	2A	Tomato	+	II	IIB-1	Jimbe	Ancash	Peru	1995
CIP_453	3	2A	Tomato	+	II	IIB-1	Jimbe	Ancash	Peru	1996
CIP_454	3	2A	Tomato	+	II	IIB-1	Jimbe	Ancash	Peru	1996
CIP_467	3	2A	Potato	+	II	IIB-1	Caraz	Ancash	Peru	1997
CIP_468	3	2A	potato	+	II	IIB-1	Yungay	Ancash	Peru	1997
CIP_469	3	2A	Potato	+	II	IIB-1	San Vicente de Cañete, San Vicente de Cañete	Lima	Peru	1997
CIP_470	3	2A	Potato	+	II	IIB-1	Huancavelica	Huancavelica	Peru	1997
CIP_471	3	2A	Potato	+	II	IIB-1	Huancavelica	Huancavelica	Peru	1997
CIP_473	3	2A	Potato	+	II	IIB-1	Oxapampa	Pasco	Peru	1997
CIP_476	3	2A	Potato	+	II	IIB-1	Condebamba, cajamarca	Cajamarca	Peru	1999
CIP_477	3	2A	Potato	+	II	IIB-1	STMiguel	Cajamarca	Peru	1999
CIP_478	3	2A	Potato	+	II	IIB-1	Huamachuco	La Libertad	Peru	2000
CIP_480	3	2A	Potato	+	II	IIB-1	Pomabamba	Cajamarca	Peru	2000
CIP_482	3	2A	Potato	+	II	IIB-1	Tombillo, Umari	Huanuco	Peru	2001
CIP_483	3	2A	Potato	+	II	IIB-1	SanMarcos	Huanuco	Peru	2001
CIP_484	3	2A	Tomate	+	II	IIB-1	Acobamba	Huanuco	Peru	2001
CIP_485	3	2A	Potato	+	II	IIB-1	Nueva independencia	Huanuco	Peru	2001
CIP_486	3	2A	Potato	+	II	IIB-1	Andahuaylas	Apurimac	Peru	2001
CIP_487	3	2A	Potato	+	II	IIB-1	Andahuaylas	Apurimac	Peru	2001
CIP_488	3	2A	Potato	+	II	IIB-1	Andahuaylas	Apurimac	Peru	2001
CIP_489	3	2A	Potato	+	II	IIB-1	Andahuaylas	Apurimac	Peru	2001
CIP_490	3	2A	Potato	+	II	IIB-1	Pillao, Chinchao	Huanuco	Peru	2002
CIP_491	3	2A	Potato	+	II	IIB-1	Pillao, Chinchao	Huanuco	Peru	2002
CIP_492	3	2A	Potato	+	II	IIB-1	Pillao, Chinchao	Huanuco	Peru	2002
CIP_493	3	2A	Potato	+	II	IIB-1	Cutervo	Cajamarca	Peru	2002
CIP_494	3	2A	Potato	+	II	IIB-1	Cutervo	Cajamarca	Peru	2002
CIP_495	3	2A	Potato	+	II	IIB-1	Cutervo	Cajamarca	Peru	2002
CIP_496	3	2A	Potato	+	II	IIB-1	Cutervo	Cajamarca	Peru	2002
CIP_497	3	2A	Potato	+	II	IIB-1	Cutervo	Cajamarca	Peru	2002
CIP_498	3	2A	potato	+	II	IIB-1	Chota	Cajamarca	Peru	2002
CIP_499	3	2A	Potato	+	II	IIB-1	Cutervo	Cajamarca	Peru	2002
CIP_50	3	2A	Potato	+	II	IIB-1	Umari	Huanuco	Peru	1976
CIP_500	3	2A	Potato	+	II	IIB-1	Namora	Cajamarca	Peru	2002
CIP_501	3	2A	Potato	+	II	IIB-1	Pedro Galvez	Cajamarca	Peru	2002
CIP_502	3	2A	Potato	+	II	IIB-1	Pedro Galvez	Cajamarca	Peru	2002
CIP_503	3	2A	Potato	+	II	IIB-1	Matara	Cajamarca	Peru	2002
CIP_504	3	2A	Pepper	+	II	IIB-1	Trujillo	La Libertad	Peru	2002
CIP_505	3	2A	Pepper	+	II	IIB-1	Trujillo	La Libertad	Peru	2002
CIP_507	3	2A	potato	+	II	IIB-1	Pillao, Chinchao	Huanuco	Peru	2013
CIP_508	3	2A	potato	+	II	IIB-1	Pillao, Chinchao	Huanuco	Peru	2013
CIP_509	3	2A	Potato	+	II	IIB-1	Pillao, Chinchao	Huanuco	Peru	2013
CIP_510	3	2A	Potato	+	II	IIB-1	Pillao, Chinchao	Huanuco	Peru	2013
CIP_511	3	2A	Potato	+	II	IIB-1	Purumpampa, Panao	Huanuco	Peru	2016
CIP_512	3	2A	Potato	+	II	IIB-1	Purumpampa, Panao	Huanuco	Peru	2016
CIP_513	3	2A	Potato	+	II	IIB-1	Purumpampa, Panao	Huanuco	Peru	2016
CIP_514	3	2A	Potato	+	II	IIB-1	Purumpampa, Panao	Huanuco	Peru	2016
CIP_515	3	2A	Potato	+	II	IIB-1	Purumpampa, Panao	Huanuco	Peru	2016
CIP_516	3	2A	Potato	+	II	IIB-1	Purumpampa, Panao	Huanuco	Peru	2016
CIP_517	3	2A	Potato	+	II	IIB-1	Purumpampa, Panao	Huanuco	Peru	2016
CIP_518	3	2A	Water	+	II	IIB-1	Purumpampa, Panao	Huanuco	Peru	2016
CIP_519	3	2A	Potato	+	II	IIB-1	Canchapampa,Carhuaz	Ancash	Peru	2016
CIP_520	3	2A	Potato	+	II	IIB-1	Canchapampa,Carhuaz	Ancash	Peru	2016
CIP_521	3	2A	Potato	+	II	IIB-1	Canchapampa,Carhuaz	Ancash	Peru	2016
CIP_522	3	2A	Potato	+	II	IIB-1	Canchapampa,Carhuaz	Ancash	Peru	2016
CIP_523	3	2A	Potato	+	II	IIB-1	Canchapampa,Carhuaz	Ancash	Peru	2016
CIP_524	3	2A	Potato	+	II	IIB-1	Canchapampa,Carhuaz	Ancash	Peru	2016
CIP_525	3	2A	Rocoto (Capsicum pubescens)	+	II	IIB-1	Cauday, Cajabamba	Cajamarca	Peru	2016
CIP_526	3	2A	Rocoto (Capsicum pubescens)	+	II	IIB-1	Cauday, Cajabamba	Cajamarca	Peru	2016
CIP_527	3	2A	Rocoto (Capsicum pubescens)	+	II	IIB-1	Cauday, Cajabamba	Cajamarca	Peru	2016
CIP_528	3	2A	Rocoto (Capsicum pubescens)	+	II	IIB-1	Cauday, Cajabamba	Cajamarca	Peru	2016
CIP_529	3	2A	Potato	+	II	IIB-1	San Martin, Condebamba	Cajamarca	Peru	2016
CIP_530	3	2A	Potato	+	II	IIB-1	San Martin, Condebamba	Cajamarca	Peru	2016
CIP_531	3	2A	Potato	+	II	IIB-1	San Martin, Condebamba	Cajamarca	Peru	2016
CIP_532	3	2A	Potato	+	II	IIB-1	San Martin, Condebamba	Cajamarca	Peru	2016
CIP_533	3	2A	Potato	+	II	IIB-1	San Martin, Condebamba	Cajamarca	Peru	2016
CIP_534	3	2A	Potato	+	II	IIB-1	San Martin, Condebamba	Cajamarca	Peru	2016
CIP_535	3	2A	Potato	+	II	IIB-1	San Martin, Condebamba	Cajamarca	Peru	2016
CIP_536	3	2A	Potato	+	II	IIB-1	San Martin, Condebamba	Cajamarca	Peru	2016
CIP_537	3	2A	Potato	+	II	IIB-1	San Martin, Condebamba	Cajamarca	Peru	2016
CIP_538	3	2A	Potato	+	II	IIB-1	San Martin, Condebamba	Cajamarca	Peru	2016
CIP_539	3	2A	Potato	+	II	IIB-1	Cumpampa, Tacabamba	Cajamarca	Peru	2016
CIP_540	3	2A	Potato	+	II	IIB-1	Cumpampa, Tacabamba	Cajamarca	Peru	2016
CIP_541	3	2A	Potato	+	II	IIB-1	Cumpampa, Tacabamba	Cajamarca	Peru	2016
CIP_542	3	2A	Potato	+	II	IIB-1	Cumpampa, Tacabamba	Cajamarca	Peru	2016
CIP_543	3	2A	Potato	+	II	IIB-1	Cumpampa, Tacabamba	Cajamarca	Peru	2016
CIP_544	3	2A	Potato	+	II	IIB-1	Cumpampa, Tacabamba	Cajamarca	Peru	2016
CIP_545	3	2A	Potato	+	II	IIB-1	Cumpampa, Tacabamba	Cajamarca	Peru	2016
CIP_546	3	2A	Potato	+	II	IIB-1	Cumpampa, Tacabamba	Cajamarca	Peru	2016
CIP_547	3	2A	Potato	+	II	IIB-1	Cumpampa, Tacabamba	Cajamarca	Peru	2016
CIP_548	3	2A	Potato	+	II	IIB-1	Cumpampa, Tacabamba	Cajamarca	Peru	2016
CIP_549	3	2A	Potato	+	II	IIB-1	Cumpampa, Tacabamba	Cajamarca	Peru	2016
CIP_550	3	2A	Potato	+	II	IIB-1	Cumpampa, Tacabamba	Cajamarca	Peru	2016
CIP_551	3	2A	Potato	+	II	IIB-1	Colca Tuampampa, chota	Cajamarca	Peru	2016
CIP_552	3	2A	Potato	+	II	IIB-1	Colca Tuampampa, chota	Cajamarca	Peru	2016
CIP_553	3	2A	Potato	+	II	IIB-1	Colca Tuampampa, chota	Cajamarca	Peru	2016
CIP_554	3	2A	Potato	+	II	IIB-1	Colca Tuampampa, chota	Cajamarca	Peru	2016
CIP_555	3	2A	Potato	+	II	IIB-1	Colca Tuampampa, chota	Cajamarca	Peru	2016
CIP_556	3	2A	Potato	+	II	IIB-1	Colca Tuampampa, chota	Cajamarca	Peru	2016
CIP_557	3	2A	Potato	+	II	IIB-1	Colca Tuampampa, chota	Cajamarca	Peru	2016
CIP_558	3	2A	Potato	+	II	IIB-1	Colca Tuampampa, chota	Cajamarca	Peru	2016
CIP_559	3	2A	Potato	+	II	IIB-1	Colca Tuampampa, chota	Cajamarca	Peru	2016
CIP_560	3	2A	Potato	+	II	IIB-1	Colca Tuampampa, chota	Cajamarca	Peru	2016
CIP_561	3	2A	Potato	+	II	IIB-1	Cuyanmayo, cutervo	Cajamarca	Peru	2016
CIP_562	3	2A	Potato	+	II	IIB-1	Cuyanmayo, cutervo	Cajamarca	Peru	2016
CIP_563	3	2A	Potato	+	II	IIB-1	Cuyanmayo, cutervo	Cajamarca	Peru	2016
CIP_564	3	2A	Potato	+	II	IIB-1	Cuyanmayo, cutervo	Cajamarca	Peru	2016
CIP_565	3	2A	Potato	+	II	IIB-1	Cuyanmayo, cutervo	Cajamarca	Peru	2016
CIP_566	3	2A	Potato	+	II	IIB-1	Cuyanmayo, cutervo	Cajamarca	Peru	2016
CIP_567	3	2A	Potato	+	II	IIB-1	Cuyanmayo, cutervo	Cajamarca	Peru	2016
CIP_568	3	2A	Potato	+	II	IIB-1	Cuyanmayo, cutervo	Cajamarca	Peru	2016
CIP_569	3	2A	Potato	+	II	IIB-1	Cuyanmayo, cutervo	Cajamarca	Peru	2016
CIP_570	3	2A	Potato	+	II	IIB-1	Cuyanmayo, cutervo	Cajamarca	Peru	2016
CIP_571	3	2A	Potato	+	II	IIB-1	Cuyanmayo, cutervo	Cajamarca	Peru	2016
CIP_572	3	2A	Potato	+	II	IIB-1	Cuyanmayo, cutervo	Cajamarca	Peru	2016
CIP_573	3	2A	Potato	+	II	IIB-1	Cuyanmayo, cutervo	Cajamarca	Peru	2016
CIP_574	3	2A	Potato	+	II	IIB-1	SanFelipe, Cutervo	Cajamarca	Peru	2016
CIP_575	3	2A	Potato	+	II	IIB-1	SanFelipe, Cutervo	Cajamarca	Peru	2016
CIP_576	3	2A	Potato	+	II	IIB-1	CargaCruz, Cutervo	Cajamarca	Peru	2016
CIP_577	3	2A	Potato	+	II	IIB-1	CargaCruz, Cutervo	Cajamarca	Peru	2016
CIP_578	3	2A	Potato	+	II	IIB-1	CargaCruz, Cutervo	Cajamarca	Peru	2016
CIP_579	3	2A	Potato	+	II	IIB-1	CargaCruz, Cutervo	Cajamarca	Peru	2016
CIP_580	3	2A	Potato	+	II	IIB-1	CargaCruz, Cutervo	Cajamarca	Peru	2016
CIP_581	3	2A	Potato	+	II	IIB-1	CargaCruz, Cutervo	Cajamarca	Peru	2016
CIP_582	3	2A	Potato	+	II	IIB-1	CargaCruz, Cutervo	Cajamarca	Peru	2016
CIP_583	3	2A	Potato	+	II	IIB-1	CargaCruz, Cutervo	Cajamarca	Peru	2016
CIP_584	3	2A	Potato	+	II	IIB-1	CargaCruz, Cutervo	Cajamarca	Peru	2016
CIP_585	3	2A	Potato	+	II	IIB-1	CargaCruz, Cutervo	Cajamarca	Peru	2016
CIP_586	3	2A	Potato	+	II	IIB-1	CargaCruz, Cutervo	Cajamarca	Peru	2016
CIP_587	3	2A	Potato	+	II	IIB-1	CargaCruz, Cutervo	Cajamarca	Peru	2016
CIP_588	3	2A	Water	+	II	IIB-1	Cochapampa, Carhuaz	Cajamarca	Peru	2016
CIP_589	3	2A	Potato	+	II	IIB-1	Jicate, Huancabamba	Piura	Peru	2016
CIP_590	3	2A	Potato	+	II	IIB-1	Jicate, Huancabamba	Piura	Peru	2016
CIP_591	3	2A	Potato	+	II	IIB-1	Jicate, Huancabamba	Piura	Peru	2016
CIP_592	3	2A	Potato	+	II	IIB-1	Jicate, Huancabamba	Piura	Peru	2016
CIP_593	3	2A	Potato	+	II	IIB-1	Jicate, Huancabamba	Piura	Peru	2016
CIP_594	3	2A	Potato	+	II	IIB-1	Jicate, Huancabamba	Piura	Peru	2016
CIP_595	3	2A	Potato	+	II	IIB-1	Jicate, Huancabamba	Piura	Peru	2016
CIP_596	3	2A	Potato	+	II	IIB-1	El Espino, Huancabamba	Piura	Peru	2016
CIP_597	3	2A	Potato	+	II	IIB-1	El Espino, Huancabamba	Piura	Peru	2016
CIP_598	3	2A	Potato	+	II	IIB-1	El Espino, Huancabamba	Piura	Peru	2016
CIP_599	3	2A	Potato	+	II	IIB-1	El Espino, Huancabamba	Piura	Peru	2016
CIP_600	3	2A	Potato	+	II	IIB-1	El Espino, Huancabamba	Piura	Peru	2016
CIP_601	3	2A	Potato	+	II	IIB-1	El Espino, Huancabamba	Piura	Peru	2016
CIP_602	3	2A	Potato	+	II	IIB-1	El Espino, Huancabamba	Piura	Peru	2016
CIP_603	3	2A	Potato	+	II	IIB-1	El Espino, Huancabamba	Piura	Peru	2016
CIP_604	3	2A	Potato	+	II	IIB-1	El Espino, Huancabamba	Piura	Peru	2016
CIP_605	3	2A	Potato	+	II	IIB-1	El Espino, Huancabamba	Piura	Peru	2016
CIP_606	3	2A	Potato	+	II	IIB-1	El Espino, Huancabamba	Piura	Peru	2016
CIP_607	3	2A	Potato	+	II	IIB-1	El Espino, Huancabamba	Piura	Peru	2016
CIP_608	3	2A	Potato	+	II	IIB-1	El Espino, Huancabamba	Piura	Peru	2016
CIP_609	3	2A	Potato	+	II	IIB-1	El Espino, Huancabamba	Piura	Peru	2016
CIP_61		2T	Potato	+	II	IIB-new2	Yurimaguas	Loreto	Peru	1976
CIP_610	3	2A	Potato	+	II	IIB-1	El Espino, Huancabamba	Piura	Peru	2016
CIP_611	3	2A	Potato	+	II	IIB-1	El Espino, Huancabamba	Piura	Peru	2016
CIP_612	3	2A	Potato	+	II	IIB-1	El Espino, Huancabamba	Piura	Peru	2016
CIP_613	3	2A	Potato	+	II	IIB-1	Jacocha , Huancabamba	Piura	Peru	2016
CIP_614	3	2A	Potato	+	II	IIB-1	María, María	Amazonas	Peru	2016
CIP_615	3	2A	Potato	+	II	IIB-1	María, María	Amazonas	Peru	2016
CIP_616	3	2A	Potato	+	II	IIB-1	María, María	Amazonas	Peru	2016
CIP_617	3	2A	Potato	+	II	IIB-1	María, María	Amazonas	Peru	2016
CIP_618	3	2A	Potato	+	II	IIB-1	María, María	Amazonas	Peru	2016
CIP_619	3	2A	Potato	+	II	IIB-1	María, María	Amazonas	Peru	2016
CIP_62	1	1	Potato	+	II	IIA-50	Yurimaguas	Loreto	Peru	1979
CIP_620	3	2A	Potato	+	II	IIB-1	María, María	Amazonas	Peru	2016
CIP_621	3	2A	Potato	+	II	IIB-1	María, María	Amazonas	Peru	2016
CIP_622	3	2A	Potato	+	II	IIB-1	María, María	Amazonas	Peru	2016
CIP_623	3	2A	Potato	+	II	IIB-1	María, María	Amazonas	Peru	2016
CIP_624	3	2A	Potato	+	II	IIB-1	María, María	Amazonas	Peru	2016
CIP_625	3	2A	Potato	+	II	IIB-1	María, María	Amazonas	Peru	2016
CIP_626	3	2A	Potato	+	II	IIB-1	María, María	Amazonas	Peru	2016
CIP_627	3	2A	Potato	+	II	IIB-1	María, María	Amazonas	Peru	2016
CIP_628	3	2A	Potato	+	II	IIB-1	María, María	Amazonas	Peru	2016
CIP_629	3	2A	Potato	+	II	IIB-1	María, María	Amazonas	Peru	2016
CIP_63		2T	Potato	+	II	IIB-new2	Yurimaguas	Loreto	Peru	1976
CIP_630	3	2A	Potato	+	II	IIB-1	María, María	Amazonas	Peru	2016
CIP_631	3	2A	Potato	+	II	IIB-1	María, María	Amazonas	Peru	2016
CIP_632	3	2A	Potato	+	II	IIB-1	María, María	Amazonas	Peru	2016
CIP_633	3	2A	Potato	+	II	IIB-1	María, María	Amazonas	Peru	2016
CIP_634	3	2A	Potato	+	II	IIB-1	María, María	Amazonas	Peru	2016
CIP_635	3	2A	Potato	+	II	IIB-1	María, María	Amazonas	Peru	2016
CIP_636	3	2A	Potato	+	II	IIB-1	María, María	Amazonas	Peru	2016
CIP_637	3	2A	Potato	+	II	IIB-1	María, María	Amazonas	Peru	2016
CIP_638	3	2A	Potato	+	II	IIB-1	María, María	Amazonas	Peru	2016
CIP_639	3	2A	Potato	+	II	IIB-1	Cochapampa, María	Amazonas	Peru	2016
CIP_72	1	3	Tomato	+	I	I-18	Lupuna	Loreto	Peru	1966
CIP_73	3	2A	Potato	+	II	IIB-1	Umari	Huanuco	Peru	1976
CIP_76	3	2A	Potato	+	II	IIB-2	Chalaco	Piura	Peru	1976
CIP_77	1	1	Potato	+	II	IIA-50	Yurimaguas	Loreto	Peru	1976
